# Supplementary material for: SOX2-OT Binds with ILF3 to Promote Head and Neck Cancer Progression by Modulating Crosstalk between STAT3 and TGF-β Signaling
Source: Cancers (Basel). 2023 Dec 8;15(24):5766. doi: 10.3390/cancers15245766 (PMC10742126; doi:10.3390/cancers15245766)
Supplement: Supplementary file 1 [file cancers-15-05766-s001.zip › cancers-2715513-supplementary material/cancers-2715513-Table S1.xlsx]

## Sheet: Proteins
Checked	Master	Accession	Description	Coverage	# Peptides	# PSMs	# Unique Peptides	# Protein Groups	# AAs	MW [kDa]	calc. pI	Found in Sample: [S68] F64: Sample	Area: F64: Sample	emPAI	Score Mascot	# Peptides Mascot			Pubmed-"protein+cancer"
FALSE	Master Protein	Q8TCS8	Polyribonucleotide nucleotidyltransferase 1, mitochondrial OS=Homo sapiens GN=PNPT1 PE=1 SV=2	47.8927	37	110	37	1	783	85.9	7.77	High	7.14702e+06	11.978	1335	37		PNPT1	19
FALSE	Master Protein	Q12906	Interleukin enhancer-binding factor 3 OS=Homo sapiens GN=ILF3 PE=1 SV=3	43.4004	30	90	4	1	894	95.3	8.76	High	2.16611e+06	8.501	1310	30		ILF3	61
FALSE	Master Protein	F4ZW66	NF110b OS=Homo sapiens PE=2 SV=1	40.8686	27	85	1	1	898	95.7	8.81	High	5.10799e+06	6.406	1274	27
FALSE	Master Protein	O43390	Heterogeneous nuclear ribonucleoprotein R OS=Homo sapiens GN=HNRNPR PE=1 SV=1	36.019	20	54	16	1	633	70.9	8.13	High	1.07978e+07	3.819	561	20		HNRNPR	7
FALSE	Master Protein	H6VRG1	Keratin 1 OS=Homo sapiens GN=KRT1 PE=3 SV=1	34.8837	17	40	16	1	645	66.1	8.12	High	6.8677e+06	2.36	526	17
FALSE	Master Protein	P13645	Keratin, type I cytoskeletal 10 OS=Homo sapiens GN=KRT10 PE=1 SV=6	21.0616	9	30	8	1	584	58.8	5.21	High	869800	1.276	348	9
FALSE	Master Protein	P35527	Keratin, type I cytoskeletal 9 OS=Homo sapiens GN=KRT9 PE=1 SV=3	35.634	12	21	12	1	623	62	5.24	High	3.44614e+07	1.412	254	12
FALSE	Master Protein	Q00839	Heterogeneous nuclear ribonucleoprotein U OS=Homo sapiens GN=HNRNPU PE=1 SV=6	8.84848	7	15	7	1	825	90.5	6	High	2.5362e+06	0.668	239	7		HNRNPU	15
FALSE	Master Protein	B2R8Z8	cDNA, FLJ94136, highly similar to Homo sapiens synaptotagmin binding, cytoplasmic RNA interacting protein (SYNCRIP), mRNA OS=Homo sapiens PE=2 SV=1	13.0016	7	16	3	1	623	69.6	8.76	High	1.18108e+06	0.778	234	7
FALSE	Master Protein	E9KL44	Epididymis tissue sperm binding protein Li 14m OS=Homo sapiens PE=2 SV=1	26.4744	15	25	15	1	763	82.9	9.04	High	1.20776e+06	1.512	223	15
FALSE	Master Protein	A0A024R5C5	Pyruvate carboxylase OS=Homo sapiens GN=PC PE=4 SV=1	20.1188	16	24	16	1	1178	129.6	6.84	High	1.50836e+06	0.939	201	16		Pyruvate carboxylase	115
FALSE	Master Protein	P35908	Keratin, type II cytoskeletal 2 epidermal OS=Homo sapiens GN=KRT2 PE=1 SV=2	13.615	7	12	5	1	639	65.4	8	High	675759	0.455	188	7
FALSE	Master Protein	Q96RQ3	Methylcrotonoyl-CoA carboxylase subunit alpha, mitochondrial OS=Homo sapiens GN=MCCC1 PE=1 SV=3	22.6207	13	19	13	1	725	80.4	7.78	High	1.14149e+06	0.945	181	13		MCCC1	9
FALSE	Master Protein	B2RAQ8	cDNA, FLJ95058, highly similar to Homo sapiens carnitine palmitoyltransferase 1A (liver) (CPT1A),nuclear gene encoding mitochondrial protein, mRNA OS=Homo sapiens PE=2 SV=1	18.2406	12	20	12	1	773	88.3	8.59	High	412912	1.015	151	12
FALSE	Master Protein	B4DPP6	cDNA FLJ54371, highly similar to Serum albumin OS=Homo sapiens PE=2 SV=1	19.4175	9	17	9	1	618	70.3	6.09	High	1.60687e+06	0.901	147	9
FALSE	Master Protein	P54886	Delta-1-pyrroline-5-carboxylate synthase OS=Homo sapiens GN=ALDH18A1 PE=1 SV=2	17.3585	11	14	11	1	795	87.2	7.12	High	2.69442e+06	0.738	115	11		ALDH18A1	12
FALSE	Master Protein	B2RNR6	Zinc finger RNA binding protein OS=Homo sapiens GN=ZFR PE=2 SV=1	9.68343	8	10	8	1	1074	116.9	9.04	High	328621	0.526	97	8		ZFR	21
FALSE	Master Protein	Q5SSJ5	Heterochromatin protein 1-binding protein 3 OS=Homo sapiens GN=HP1BP3 PE=1 SV=1	10.6691	5	6	5	1	553	61.2	9.67	High	1.83821e+06	0.417	93	5		HP1BP3	9
FALSE	Master Protein	Q8TA92	Similar to AFG3 ATPase family gene 3-like 2 (Yeast) (Fragment) OS=Homo sapiens PE=2 SV=1	14.1626	9	10	9	1	812	90.1	9.11	High	702978	0.448	92	9
FALSE	Master Protein	Q9BW92	Threonine--tRNA ligase, mitochondrial OS=Homo sapiens GN=TARS2 PE=1 SV=1	10.1671	6	7	6	1	718	81	7.3	High	862944	0.35	74	6
FALSE	Master Protein	P13647	Keratin, type II cytoskeletal 5 OS=Homo sapiens GN=KRT5 PE=1 SV=3	5.59322	3	3	2	1	590	62.3	7.74	High	12616.6	0.218	73	3
FALSE	Master Protein	B2R8R5	cDNA, FLJ94025, highly similar to Homo sapiens tripartite motif-containing 28 (TRIM28), mRNA OS=Homo sapiens PE=2 SV=1	5.7485	2	2	2	1	835	88.5	5.77	High	166181	0.119	72	2		TRIM28 ??	189
FALSE	Master Protein	Q53R41	FAST kinase domain-containing protein 1, mitochondrial OS=Homo sapiens GN=FASTKD1 PE=1 SV=1	5.07674	3	3	3	1	847	97.3	7.74	High	433934	0.145	70	3		FASTKD1	4
FALSE	Master Protein	P20591	Interferon-induced GTP-binding protein Mx1 OS=Homo sapiens GN=MX1 PE=1 SV=4	6.94864	3	4	3	1	662	75.5	5.83	High	771852	0.239	68	3		MX1	229
FALSE	Master Protein	P13010	X-ray repair cross-complementing protein 5 OS=Homo sapiens GN=XRCC5 PE=1 SV=3	20.4918	11	14	11	1	732	82.7	5.81	High	1.63453e+06	0.848	65	11		XRCC5	363
FALSE	Master Protein	P81605	Dermcidin OS=Homo sapiens GN=DCD PE=1 SV=2	12.7273	2	3	2	1	110	11.3	6.54	High	117979	1.154	57	2		DCD	228
FALSE	Master Protein	A0A024R497	Acyl-CoA synthetase long-chain family member 3, isoform CRA_a OS=Homo sapiens GN=ACSL3 PE=4 SV=1	7.36111	4	6	4	1	720	80.4	8.38	High	208495	0.334	57	4
FALSE	Master Protein	P42224	Signal transducer and activator of transcription 1-alpha/beta OS=Homo sapiens GN=STAT1 PE=1 SV=2	3.33333	2	2	2	1	750	87.3	6.05	High	350848	0.105	51	2		STAT1	2656
FALSE	Master Protein	Q15323	Keratin, type I cuticular Ha1 OS=Homo sapiens GN=KRT31 PE=1 SV=3	8.17308	3	4	2	1	416	47.2	4.88	High	206005	0.292	49	3
FALSE	Master Protein	V9HW22	Epididymis luminal protein 33 OS=Homo sapiens GN=HEL-S-72p PE=2 SV=1	2.63158	1	1	1	1	646	70.9	5.52	High	128213	0.061	48	1
FALSE	Master Protein	E7EQ64	Trypsin-1 OS=Homo sapiens GN=PRSS1 PE=1 SV=1	10.728	2	2	1	1	261	28.1	7.25	High	2.30958e+06	0.359	48	2
FALSE	Master Protein	Q5BKZ1	DBIRD complex subunit ZNF326 OS=Homo sapiens GN=ZNF326 PE=1 SV=2	7.04467	3	4	3	1	582	65.6	5.15	High	159198	0.225	46	3
FALSE	Master Protein	Q1KMD3	Heterogeneous nuclear ribonucleoprotein U-like protein 2 OS=Homo sapiens GN=HNRNPUL2 PE=1 SV=1	8.29987	5	5	5	1	747	85.1	4.91	High	283559	0.315	45	5
FALSE	Master Protein	Q68D80	alpha-1,2-Mannosidase OS=Homo sapiens GN=DKFZp686C04126 PE=2 SV=1	1.78197	1	1	1	1	954	108.2	9.14	High	123970	0.039	41	1
FALSE	Master Protein	Q8IXI1	Mitochondrial Rho GTPase 2 OS=Homo sapiens GN=RHOT2 PE=1 SV=2	6.95793	3	3	3	1	618	68.1	5.86	High	113387	0.259	41	3
FALSE	Master Protein	A8K6Q8	cDNA FLJ75881, highly similar to Homo sapiens transferrin receptor (p90, CD71) (TFRC), mRNA OS=Homo sapiens PE=2 SV=1	5.78947	4	4	4	1	760	84.8	6.61	High	279518	0.198	41	4
FALSE	Master Protein	A1A508	PRSS3 protein OS=Homo sapiens GN=PRSS3 PE=2 SV=1	8.50202	2	2	1	1	247	26.5	7.21	High	92706.6	0.359	39	2
FALSE	Master Protein	O43823	A-kinase anchor protein 8 OS=Homo sapiens GN=AKAP8 PE=1 SV=1	1.5896	1	1	1	1	692	76.1	5.15	High	488972	0.077	38	1
FALSE	Master Protein	Q9NR30	Nucleolar RNA helicase 2 OS=Homo sapiens GN=DDX21 PE=1 SV=5	8.81226	6	6	6	1	783	87.3	9.28	High	447493	0.369	37	6
FALSE	Master Protein	Q08211	ATP-dependent RNA helicase A OS=Homo sapiens GN=DHX9 PE=1 SV=4	5.35433	4	4	4	1	1270	140.9	6.84	High	236150	0.125	37	4
FALSE	Master Protein	Q8IXI2	Mitochondrial Rho GTPase 1 OS=Homo sapiens GN=RHOT1 PE=1 SV=2	9.38511	5	5	5	1	618	70.7	6.27	High	220593	0.403	35	5
FALSE	Master Protein	A8K3B0	cDNA FLJ77877, highly similar to Human ENO2 neuron specific (gamma) enolase OS=Homo sapiens PE=2 SV=1	4.14747	1	1	1	1	434	47.3	5.03	High	130271	0.089	35	1
FALSE	Master Protein	G1UI16	SCC-112 protein, isoform CRA_b OS=Homo sapiens GN=PDS5A PE=2 SV=1	3.73972	3	3	3	1	1337	150.7	7.91	High	102471	0.081	34	3
FALSE	Master Protein	Q13085	Acetyl-CoA carboxylase 1 OS=Homo sapiens GN=ACACA PE=1 SV=2	3.92157	6	7	6	1	2346	265.4	6.37	High	258941	0.101	34	6
FALSE	Master Protein	A0A024R1X8	Junction plakoglobin, isoform CRA_a OS=Homo sapiens GN=JUP PE=4 SV=1	9.79866	6	7	6	1	745	81.7	6.14	High	538289	0.442	32	6
FALSE	Master Protein	P46199	Translation initiation factor IF-2, mitochondrial OS=Homo sapiens GN=MTIF2 PE=1 SV=2	1.65062	1	1	1	1	727	81.3	7.15	High	228706	0.061	31	1
FALSE	Master Protein	P46087	Probable 28S rRNA (cytosine(4447)-C(5))-methyltransferase OS=Homo sapiens GN=NOP2 PE=1 SV=2	1.72414	1	1	1	1	812	89.2	9.23	High	57235.6	0.054	31	1
FALSE	Master Protein	P62979	Ubiquitin-40S ribosomal protein S27a OS=Homo sapiens GN=RPS27A PE=1 SV=2	10.2564	1	1	1	1	156	18	9.64	High	1.1811e+06	0.233	31	1
FALSE	Master Protein	O94874	E3 UFM1-protein ligase 1 OS=Homo sapiens GN=UFL1 PE=1 SV=2	1.51134	1	1	1	1	794	89.5	6.79	High	333762	0.045	30	1
FALSE	Master Protein	O94906	Pre-mRNA-processing factor 6 OS=Homo sapiens GN=PRPF6 PE=1 SV=1	2.76302	2	2	2	1	941	106.9	8.25	High	126454	0.073	30	2
FALSE	Master Protein	P23526	Adenosylhomocysteinase OS=Homo sapiens GN=AHCY PE=1 SV=4	2.77778	1	1	1	1	432	47.7	6.34	High	130359	0.096	28	1
FALSE	Master Protein	Q13144	Translation initiation factor eIF-2B subunit epsilon OS=Homo sapiens GN=EIF2B5 PE=1 SV=3	1.66436	1	1	1	1	721	80.3	5.08	High	76506.6	0.064	28	1
FALSE	Master Protein	Q8IVL5	Prolyl 3-hydroxylase 2 OS=Homo sapiens GN=P3H2 PE=1 SV=1	3.67232	2	2	2	1	708	80.9	5.71	High	170505	0.11	28	2
FALSE	Master Protein	B2R892	cDNA, FLJ93793, highly similar to Homo sapiens creatine kinase, muscle (CKM), mRNA OS=Homo sapiens PE=2 SV=1	11.811	3	3	3	1	381	43	7.44	High	144055	0.304	27	3
FALSE	Master Protein	H3BVG0	Nuclear pore complex protein Nup93 OS=Homo sapiens GN=NUP93 PE=1 SV=1	1.93182	1	1	1	1	880	99.5	5.73	High	66832.8	0.039	27	1
FALSE	Master Protein	P35579	Myosin-9 OS=Homo sapiens GN=MYH9 PE=1 SV=4	4.54082	7	7	7	1	1960	226.4	5.6	High	366929	0.133	26	7
FALSE	Master Protein	A0A0S2Z4A5	DNA helicase (Fragment) OS=Homo sapiens GN=MCM7 PE=2 SV=1	9.17942	5	5	5	1	719	81.3	6.46	High	794698	0.265	26	5
FALSE	Master Protein	Q16891	MICOS complex subunit MIC60 OS=Homo sapiens GN=IMMT PE=1 SV=1	10.9499	6	6	6	1	758	83.6	6.48	High	283336	0.298	26	6
FALSE	Master Protein	J3KPF3	4F2 cell-surface antigen heavy chain OS=Homo sapiens GN=SLC3A2 PE=1 SV=1	8.55784	4	4	4	1	631	68.1	5.05	High	257889	0.322	25	4
FALSE	Master Protein	Q06210	Glutamine--fructose-6-phosphate aminotransferase [isomerizing] 1 OS=Homo sapiens GN=GFPT1 PE=1 SV=3	9.44206	5	5	5	1	699	78.8	7.11	High	184022	0.265	25	5
FALSE	Master Protein	Q01813	ATP-dependent 6-phosphofructokinase, platelet type OS=Homo sapiens GN=PFKP PE=1 SV=2	6.12245	3	4	2	1	784	85.5	7.55	High	174373	0.245	24	3
FALSE	Master Protein	O43143	Pre-mRNA-splicing factor ATP-dependent RNA helicase DHX15 OS=Homo sapiens GN=DHX15 PE=1 SV=2	7.79874	5	6	5	1	795	90.9	7.46	High	187434	0.359	23	5
FALSE	Master Protein	Q8TCJ2	Dolichyl-diphosphooligosaccharide--protein glycosyltransferase subunit STT3B OS=Homo sapiens GN=STT3B PE=1 SV=1	4.23729	4	4	4	1	826	93.6	8.91	High	190243	0.245	23	4
FALSE	Master Protein	Q9NVU7	Protein SDA1 homolog OS=Homo sapiens GN=SDAD1 PE=1 SV=3	1.4556	1	1	1	1	687	79.8	9.25	High	146097	0.056	22	1
FALSE	Master Protein	Q9UHD2	Serine/threonine-protein kinase TBK1 OS=Homo sapiens GN=TBK1 PE=1 SV=1	2.46914	1	1	1	1	729	83.6	6.79	High	74138.8	0.051	21	1
FALSE	Master Protein	Q6ZXV5	Transmembrane and TPR repeat-containing protein 3 OS=Homo sapiens GN=TMTC3 PE=1 SV=2	1.42077	1	2	1	1	915	103.9	8.87	High	227692	0.042	20	1
FALSE	Master Protein	Q92499	ATP-dependent RNA helicase DDX1 OS=Homo sapiens GN=DDX1 PE=1 SV=2	5	3	4	3	1	740	82.4	7.23	High	182801	0.158	20	3
FALSE	Master Protein	Q6IQ30	Polyadenylate-binding protein OS=Homo sapiens GN=PABPC4 PE=2 SV=1	4.24242	2	2	2	1	660	72.3	9.35	High	118357	0.116	19	2
FALSE	Master Protein	P17858	ATP-dependent 6-phosphofructokinase, liver type OS=Homo sapiens GN=PFKL PE=1 SV=6	4.61538	2	3	1	1	780	85	7.5	High		0.166	17	2
FALSE	Master Protein	P07900	Heat shock protein HSP 90-alpha OS=Homo sapiens GN=HSP90AA1 PE=1 SV=5	5.32787	3	3	3	1	732	84.6	5.02	High	283592	0.179	17	3
FALSE	Master Protein	H3BS72	Very-long-chain (3R)-3-hydroxyacyl-CoA dehydratase OS=Homo sapiens GN=HACD3 PE=1 SV=1	3.5	1	1	1	1	400	47.1	8.85	High		0.122	16	1
FALSE	Master Protein	P78527	DNA-dependent protein kinase catalytic subunit OS=Homo sapiens GN=PRKDC PE=1 SV=3	0.920543	3	3	3	1	4128	468.8	7.12	High	53193.4	0.027	15	3
FALSE	Master Protein	B3KNI0	cDNA FLJ14646 fis, clone NT2RP2001883, highly similar to Homo sapiens CGI-01 protein mRNA OS=Homo sapiens PE=2 SV=1	2.14592	1	1	1	1	699	78.6	6.51	High		0.053	0	1
FALSE	Master Protein	K7EPW6	Uncharacterized protein C16orf71 OS=Homo sapiens GN=C16orf71 PE=1 SV=1	4.46927	1	1	1	1	537	57.4	5.01	High		0.075	0	1
FALSE	Master Protein	Q9NZB2	Constitutive coactivator of PPAR-gamma-like protein 1 OS=Homo sapiens GN=FAM120A PE=1 SV=2	2.68336	2	2	2	1	1118	121.8	8.88	High	225741	0.083	0	2
FALSE	Master Protein	P46459	Vesicle-fusing ATPase OS=Homo sapiens GN=NSF PE=1 SV=3	1.34409	1	1	1	1	744	82.5	6.95	High	42631	0.044	0	1
FALSE	Master Protein	Q53GG0	Epithelial protein lost in neoplasm beta variant (Fragment) OS=Homo sapiens PE=2 SV=1	2.10804	1	1	1	1	759	85.2	6.84	High	85430.5	0.041	0	1
FALSE	Master Protein	Q7Z5P9	Mucin-19 OS=Homo sapiens GN=MUC19 PE=1 SV=3	0.226622	1	1	1	1	8384	804.8	5.01	High	207626	0.008	0	1
FALSE	Master Protein	P05165	Propionyl-CoA carboxylase alpha chain, mitochondrial OS=Homo sapiens GN=PCCA PE=1 SV=4	3.84615	2	2	2	1	728	80	7.52	High	48967.5	0.093	0	2
FALSE	Master Protein	A0A024R4Z1	HCG2042749, isoform CRA_b OS=Homo sapiens GN=hCG_2042749 PE=4 SV=1	6.49123	2	2	2	1	570	63.4	7.36	High		0.172	0	2
FALSE	Master Protein	Q6ZMF6	Glycerol-3-phosphate acyltransferase 1, mitochondrial OS=Homo sapiens PE=2 SV=1	2.41546	1	1	1	1	828	93.7	7.74	High		0.053	0	1
FALSE	Master Protein	A0A0S2Q0B1	AT-rich interactive domain-containing protein 1A OS=Homo sapiens GN=ARID1A PE=4 SV=1	0.350109	1	1	1	1	2285	241.9	6.7	High	293346	0.027	0	1
FALSE	Master Protein	Q05639	Elongation factor 1-alpha 2 OS=Homo sapiens GN=EEF1A2 PE=1 SV=1	4.10367	2	2	2	1	463	50.4	9.03	High	114683	0.202	0	2
FALSE	Master Protein	A0A087WWS1	THO complex subunit 1 OS=Homo sapiens GN=THOC1 PE=1 SV=1	1.97869	1	1	1	1	657	75.6	4.98	High		0.058	0	1
FALSE	Master Protein	O00178	GTP-binding protein 1 OS=Homo sapiens GN=GTPBP1 PE=1 SV=3	2.39163	1	1	1	1	669	72.4	8.34	High	112459	0.072	0	1
FALSE	Master Protein	A0A024R0E2	Cold shock domain containing E1, RNA-binding, isoform CRA_a OS=Homo sapiens GN=CSDE1 PE=4 SV=1	1.00251	1	1	1	1	798	88.8	6.25	High	198900	0.042	0	1
FALSE	Master Protein	Q9ULX6	A-kinase anchor protein 8-like OS=Homo sapiens GN=AKAP8L PE=1 SV=3	2.01238	1	1	1	1	646	71.6	5.07	High	286911	0.08	0	1
FALSE	Master Protein	A0A0F7G8H5	Peptidyl-prolyl cis-trans isomerase OS=Homo sapiens GN=FKBP4 PE=2 SV=1	3.15186	1	1	1	1	349	38.2	5.5	High	32186.9	0.101	0	1
FALSE	Master Protein	Q15758	Neutral amino acid transporter B(0) OS=Homo sapiens GN=SLC1A5 PE=1 SV=2	5.54529	2	2	2	1	541	56.6	5.48	High	67821.2	0.233	0	2
FALSE	Master Protein	A8K6K4	cDNA FLJ77565, highly similar to Homo sapiens interleukin 1 receptor accessory protein (IL1RAP), transcript variant 1, mRNA OS=Homo sapiens PE=2 SV=1	1.75439	1	1	1	1	570	65.4	8.22	High	80409.5	0.066	0	1
FALSE	Master Protein	Q5T200	Zinc finger CCCH domain-containing protein 13 OS=Homo sapiens GN=ZC3H13 PE=1 SV=1	0.779376	1	1	1	1	1668	196.5	9.42	High	56417.8	0.028	0	1
FALSE	Master Protein	E7ENX8	Uncharacterized protein (Fragment) OS=Homo sapiens PE=3 SV=1	1.18624	1	1	1	1	843	92.9	7.24	High	135322	0.056	0	1
FALSE	Master Protein	Q59EC0	Adenosine deaminase, RNA-specific isoform ADAR-a variant (Fragment) OS=Homo sapiens PE=2 SV=1	2.41158	2	2	2	1	1244	137.7	8.48	High	191545	0.061	0	2
FALSE	Master Protein	A5A3E0	POTE ankyrin domain family member F OS=Homo sapiens GN=POTEF PE=1 SV=2	1.48837	1	1	1	1	1075	121.4	6.2	High	354942	0.034	0	1
FALSE	Master Protein	B7Z1K5	Tubulin alpha chain OS=Homo sapiens PE=2 SV=1	2.89017	1	1	1	1	519	57.7	5.07	High	487074	0.083	0	1
FALSE	Master Protein	O00159	Unconventional myosin-Ic OS=Homo sapiens GN=MYO1C PE=1 SV=4	1.4111	1	1	1	1	1063	121.6	9.41	High	122252	0.034	0	1
FALSE	Master Protein	Q5JTZ9	Alanine--tRNA ligase, mitochondrial OS=Homo sapiens GN=AARS2 PE=1 SV=1	1.52284	1	1	1	1	985	107.3	6.27	High	98818.4	0.04	0	1
FALSE	Master Protein	A8MXP9	Matrin-3 OS=Homo sapiens GN=MATR3 PE=1 SV=1	1.45251	1	1	1	1	895	99.9	6.04	High	240789	0.045	0	1
FALSE	Master Protein	G3V5N8	Zinc finger FYVE domain-containing protein 1 OS=Homo sapiens GN=ZFYVE1 PE=1 SV=1	1.52091	1	1	1	1	789	88.4	7.55	High		0.051	0	1
FALSE	Master Protein	Q8TDB6	E3 ubiquitin-protein ligase DTX3L OS=Homo sapiens GN=DTX3L PE=1 SV=1	2.2973	1	1	1	1	740	83.5	8.06	High	72633.9	0.048	0	1
FALSE	Master Protein	P08047	Transcription factor Sp1 OS=Homo sapiens GN=SP1 PE=1 SV=3	3.56688	1	1	1	1	785	80.6	7.34	High	104399	0.166	0	1
FALSE	Master Protein	E5KLJ5	Dynamin-like 120 kDa protein, mitochondrial OS=Homo sapiens GN=OPA1 PE=1 SV=1	1.37931	1	1	1	1	1015	117.7	7.77	High		0.033	0	1
FALSE	Master Protein	Q86YV9	Hermansky-Pudlak syndrome 6 protein OS=Homo sapiens GN=HPS6 PE=1 SV=1	2.06452	1	1	1	1	775	82.9	6.28	High		0.058	0	1
FALSE	Master Protein	A0A0S2Z3L2	ATPase Ca++ transporting cardiac muscle slow twitch 2 isoform 1 (Fragment) OS=Homo sapiens GN=ATP2A2 PE=2 SV=1	1.05566	1	1	1	1	1042	114.7	5.34	High	217593	0.044	0	1
FALSE	Master Protein	Q13724	Mannosyl-oligosaccharide glucosidase OS=Homo sapiens GN=MOGS PE=1 SV=5	1.31422	1	1	1	1	837	91.9	8.9	High		0.053	0	1
FALSE	Master Protein	A0A024R2T6	DEAH (Asp-Glu-Ala-His) box polypeptide 30, isoform CRA_b OS=Homo sapiens GN=DHX30 PE=4 SV=1	0.921273	1	1	1	1	1194	133.9	8.78	High	323158	0.028	0	1
FALSE	Master Protein	B3KY51	cDNA FLJ46863 fis, clone UTERU3011558 OS=Homo sapiens PE=2 SV=1	1.7192	1	1	1	1	698	78.4	8.66	High	83393.1	0.059	0	1
FALSE	Master Protein	Q9NUQ2	1-acyl-sn-glycerol-3-phosphate acyltransferase epsilon OS=Homo sapiens GN=AGPAT5 PE=1 SV=3	6.31868	1	1	1	1	364	42	9.1	High		0.11	0	1
FALSE	Master Protein	V9HWB4	Epididymis secretory sperm binding protein Li 89n OS=Homo sapiens GN=HEL-S-89n PE=2 SV=1	9.48012	4	4	4	1	654	72.3	5.16	High	189828	0.252	0	4
FALSE	Master Protein	O60645	Exocyst complex component 3 OS=Homo sapiens GN=EXOC3 PE=1 SV=2	2.1164	1	1	1	1	756	86.8	6.11	High	62079.5	0.054	0	1
FALSE	Master Protein	A0A024R5Z7	Annexin OS=Homo sapiens GN=ANXA2 PE=3 SV=1	4.12979	1	1	1	1	339	38.6	7.75	High		0.101	0	1
FALSE	Master Protein	Q5EBM2	Uncharacterized protein OS=Homo sapiens PE=1 SV=1	3.08285	1	1	1	1	519	56.8	6.86	High		0.093	0	1
FALSE	Master Protein	A8K818	cDNA FLJ75784, highly similar to Homo sapiens CD3E antigen, epsilon polypeptide associated protein (CD3EAP), mRNA OS=Homo sapiens PE=2 SV=1	7.45098	2	2	2	1	510	54.9	8.19	High	174839	0.259	0	2
FALSE	Master Protein	O95140	Mitofusin-2 OS=Homo sapiens GN=MFN2 PE=1 SV=3	4.09511	2	3	2	1	757	86.3	6.98	High	298474	0.108	0	2
FALSE	Master Protein	Q96T37	Putative RNA-binding protein 15 OS=Homo sapiens GN=RBM15 PE=1 SV=2	1.74002	1	1	1	1	977	107.1	10.08	High	109876	0.036	0	1
FALSE	Master Protein	A8K2T7	Receptor protein-tyrosine kinase OS=Homo sapiens PE=2 SV=1	1.57025	1	1	1	1	1210	134.1	6.7	High	114359	0.033	0	1
FALSE	Master Protein	Q569K6	Coiled-coil domain-containing protein 157 OS=Homo sapiens GN=CCDC157 PE=2 SV=3	1.06383	1	1	1	1	752	83.9	7.15	High		0.045	0	1
FALSE	Master Protein	P16402	Histone H1.3 OS=Homo sapiens GN=HIST1H1D PE=1 SV=2	5.42986	1	1	1	1	221	22.3	11.02	High	56969.5	0.194	0	1
FALSE	Master Protein	Q9Y5Q9	General transcription factor 3C polypeptide 3 OS=Homo sapiens GN=GTF3C3 PE=1 SV=1	1.3544	1	1	1	1	886	101.2	5.07	High	98893.9	0.05	0	1
